# Supplementary material for: Genomic variation reveals demographic history and biological adaptation of the ancient relictual, lotus (Nelumbo Adans.)
Source: Hortic Res. 2022 Feb 19;9:uhac029. doi: 10.1093/hr/uhac029 (PMC9039500; doi:10.1093/hr/uhac029)
Supplement: Web_Material_uhac029 [file web_material_uhac029.zip]

Archive with 2 entries (2 files):
- SI_for_HR.docx
- SI_tables.xlsx
