# Supplementary material for: Genomic variation reveals demographic history and biological adaptation of the ancient relictual, lotus (Nelumbo Adans.)
Source: Hortic Res. 2022 Feb 19;9:uhac029. doi: 10.1093/hr/uhac029 (PMC9039500; doi:10.1093/hr/uhac029)
Supplement: Web_Material_uhac029 [file web_material_uhac029.zip › SI_tables.xlsx]

## Sheet: Table S1 
Table S1 Summary of wild lotus accessions
Sample number	Sample name	Flower color	Flower form	Original location	Accession number	Original institution	Longtitude	Latitude
A01	American lotus	yellow	few- petalled (single)	USA	SRR5115324	Wuhan University	77.0132	38.9136
A02	American lotus	yellow	few- petalled (single)	USA	SRR5115287	Wuhan University	77.0132	38.9136
NEC01	Fang Zheng Lian	light pink	few- petalled (single)	Helongjaing, PRC	SRR5115346	Wuhan University	128.827	45.8525
NEC02	Tong Jiang Lian	red	few- petalled (single)	Helongjaing, PRC	SRR5115283	Wuhan University	132.511	47.6421
NEC03	Hei Long Jiang Hong Lian	red	few- petalled (single)	Helongjaing, PRC	SRR4308657	Wuhan Botanical Garden	126.957	45.5477
NEC04	Lin Kou lian	red	few- petalled (single)	Helongjaing, PRC	SRR5115304	Wuhan University	130.283	45.2778
NEC05	Fang Chuan Lian	red	few- petalled (single)	Jilin, PRC	SRR5115317	Wuhan University	130.366	42.8625
NEC06	Xin Min Lian	red	few- petalled (single)	Liaoning, PRC	SRR5115290	Wuhan University	122.828	41.9977
NEC07	432 years wild lotus	/	/	Liaoning, PRC	SRR4308647	Wuhan Botanical Garden	123.47	41.8051
NEC08	543 years wild lotus	/	/	Liaoning, PRC	SRR4308646	Wuhan Botanical Garden	123.47	41.8051
SEA01	Tai Guo Lian 6	pink	few- petalled (single)	Rayong,Thailand	SRR5115315	Wuhan University	101.258	12.6809
SEA02	Yin Ni Lian 1	red	few- petalled (single)	Probolinggo,Indonesia	SRR5115336	Wuhan University	112.751	-7.24917
SEA03	Yin Ni Lian 2	red	few- petalled (single)	Bali,Indonesia	SRR5115280	Wuhan University	115.191	-8.72315
SEA04	Yin Ni Lian 3	red	few- petalled (single)	Kalimantan,Indonesia	SRR5115286	Wuhan University	117.481	-0.087891
SEA05	Yin Ni Lian 4	red	few- petalled (single)	Surabaya,Indonesia	SRR5115329	Wuhan University	112.45	-7.14
SEA06	Yin Ni Lian 5	red	few- petalled (single)	Lamongan,Indonesia	SRR5115310	Wuhan University	106.845	-6.21462
SEA07	Ti_6	/	/	Thailand	SRR4308648	Wuhan Botanical Garden	101.258	12.6809
YZYR01	Chao Hu Lian	red	few- petalled (single)	Anhui,PRC	SRR5115319	Wuhan University	118.102	31.7336
YZYR02	Diao Cha Hu Lian	light pink	few- petalled (single)	Hubei,PRC	SRR5115306	Wuhan University	113.91	30.9168
YZYR03	Hong Hu Lian	light pink	few- petalled (single)	Hubei,PRC	SRR5115289	Wuhan University	113.478	29.8276
YZYR04	Dong Ting Hu Lian	pink	few- petalled (single)	Hunan,PRC	SRR5115344	Wuhan University	113.007	29.4613
YZYR05	Lian Hu Lian	red-purple	few- petalled (single)	Jiangxi,PRC	SRR5115314	Wuhan University	115.944	28.5454
YZYR06	Pu Zhe Hei Bai Lian	white	Double-petalled	Yunnan,PRC	SRR4308658	Wuhan Botanical Garden	104.196	24.0419
YZYR07	Er Hai Lian	red	few- petalled (single)	Yunnan,PRC	SRR5115297	Wuhan University	100.268	25.6065
YZYR08	Pu Zhe Hei Bai Lian	white	semidouble-petalled	Yunnan,PRC	SRR5115341	Wuhan University	104.196	24.0419
YZYR09	Bai Yang Dian Lian	pink	few- petalled (single)	Hebei,PRC	SRR5115303	Wuhan University	115.459	38.8776
YZYR10	Xi Hu Hong Lian	red	Double-petalled	Zhejiang,PRC	SRR4308660	Wuhan Botanical Garden	120.212	30.2084
YZYR11	Wei Shan Hu Hong Lian	pink	Double-petalled	Shandong,PRC	SRR4308645	Wuhan Botanical Garden	117.129	34.8068
YZYR12	Bai Yang Dian Hong Lian	red	few- petalled (single)	Hebei,PRC	SRR4308659	Wuhan Botanical Garden	115.459	38.8776
YZYR13	Wei Shan Hu Lian	pink	few- petalled (single)	Shandong,PRC	SRR5115307	Wuhan University	117.129	34.8068
YZYR14	Pei Xian Lian	red	few- petalled (single)	Jiangsu,PRC	SRR5115294	Wuhan University	116.938	34.7217
YZYR15	Hong Ze Hu Lian	pink	few- petalled (single)	Jiangsu,PRC	SRR5115332	Wuhan University	118.216	33.459
Note: The flower color and form information of some samples which belong to Wuhan Botanical Garden downloaded from Nelumbo Genome Database (http://nelumbo.biocloud.net/nelumbo/search/phenotype)

## Sheet: Table S2
Table S2 Summary of Nanopore seqencing
Stat Type	Contig Length（bp）	Contig Number
N50	5142237	36
N60	4093490	53
N70	2746668	77
N80	1848024	112
N90	845365	174
Longest	50067942	1
Total	806969902	1959
Length>=1kb	806969902	1959
Length>=2kb	806969902	1959
Length>=5kb	806773299	1917

## Sheet: Table S3  
Table S3 Result of BUSCO-prediction
Type	embryophyta		eudicotyledons		viridiplantae
	Number	Percent(%)	Number	Percent(%)	Number	Percent(%)
Complete BUSCOs (C)	1521	0.942379	2190	0.941531	403	0.948235
Complete and single-copy BUSCOs (S)	1450	0.898389	1982	0.852107	386	0.908235
Complete and duplicated BUSCOs (D)	71	0.0439901	208	0.0894239	17	0.04
Fragmented BUSCOs (F)	35	0.0216853	34	0.0146174	12	0.0282353
Missing BUSCOs (M)	58	0.0359356	102	0.0438521	10	0.0235294
Total BUSCO groups searched	1614	-	2326	-	425	-

## Sheet: Table S4 
Table S4 Pseudomolecules of lotus reference genome "RL3"
Chr	Size(bp)	Scaffold Number	Homozygous site	Heterozygous site
Chr01	208449293	159	165549880	1058766
Chr02	109443977	65	92586454	221981
Chr03	108691901	60	87035226	299398
Chr04	88398143	51	73382717	205551
Chr05	82232409	62	68305282	220734
Chr06	67944597	28	56862866	196470
Chr07	60039396	58	47015885	236849
Chr08	58382606	70	48122792	176322
Total	783582322	553	638861102	2616071
Note: Detail principles for filtering homozygous and heterozygous sites were in the method section.

## Sheet: Table S5 
Table S5 Summary of repeat sequences in RL3
Type	DNA retrotransposon		LTR retrotransposon		Transposable element (TE)
Chromosome	Length (Mb)	Ratio of genome	Length (Mb)	Ratio of genome	Length (Mb)	Ratio of genome
LG01	9.7608	0.047146	60.0343	0.289974	128.738	0.621824
LG02	5.51419	0.0506399	27.8601	0.255854	63.405	0.582283
LG03	5.25024	0.0484862	27.4593	0.253587	63.1176	0.582893
LG04	3.97411	0.0452647	23.9692	0.273006	52.6861	0.600088
LG05	3.98131	0.0486484	20.1382	0.246074	46.9559	0.573765
LG06	3.35422	0.0496073	17.0773	0.252566	39.0787	0.577956
LG07	2.68448	0.0451548	16.9581	0.285247	36.5853	0.615389
LG08	2.68053	0.0467653	15.7162	0.274189	34.2332	0.597242
Unanchored Contigs	0.847373	0.0294382	10.4276	0.362261	19.7526	0.686216
Total	38.0473	0.0471458	219.64	0.272165	484.553	0.600428

## Sheet: Table S6
Table S6 Summary of gene annotaion
Chromosome	Length (Mb)	Ratio of genome	Numbers
LG01	64.6656	0.312344	6850
LG02	36.2794	0.333174	4029
LG03	39.2628	0.362593	4100
LG04	31.3672	0.357268	3128
LG05	30.7338	0.375542	3128
LG06	23.3665	0.34558	2526
LG07	22.8718	0.384719	1878
LG08	19.4821	0.33989	1988
Unanchored Contigs	1.78549	0.0620287	647
Total	269.815	0.334338	28274

## Sheet: Table S7 
Table S7 Sequencing result of the mutation accumulation lines
Line No.	Raw reads	Raw bases	Raw q30bases	Clean reads	Clean bases	Clean q30bases
L1	363385876	54507881400	0.921	354381092	53078100200	0.932
L2	405481412	60822211800	0.924	396440380	59324169904	0.934
L3	309859808	46478971200	0.916	301609720	45183110784	0.928
L4	420399964	63059994600	0.926	411971272	61646007404	0.935
L5	274816926	41222538900	0.898	262428430	39264732724	0.918
L6	373860042	56079006300	0.924	365656276	54708959716	0.933
L7	452324636	67848695400	0.906	441045046	66112194694	0.917
L8	411479790	61721968500	0.906	401007664	60120989772	0.917

## Sheet: Table S8 
Table S8 Summary of 45 confirmed SNPs among the mutation accumulation lines
No.	Chr	pos	sample	mutation	type	contig loci	chromosome loci	gene relationship	related gene (5kb)	franking sequence feature (1kb)	CDS	Protein	forward primer	reversed primer	transfer to offsprings
SNP1	scaffold00052	3692637	L1	G/G→A/G	transition	Contig145:398167	Chr01:2630810	intergenic	upstream of OF12898-RA	Copia			TTAGACCTGCTGGCTACGAC	TGGGCAGATTGTTTATGAGA	Yes
SNP2	ctg35	3055027	L1	A/A→A/G	transition	Contig63:3055027	Chr01:87960128	downstream_gene_variant	OF21231	Unknown			TTCGTTGAAATCCGTCGTTT	TGTGGTGAAGGTCAGGCATC	Yes
SNP3	ctg5	3010424	L1	G/G→A/G	transition	Contig24:3010424	Chr04:82565694	intergenic_region	OF07801-OF07802	Unknown;LTR;SSR			AAGTGGTCCGAGATTCCCTGAG	TGCCGTTCGTGATCCTGTTATT	Yes
SNP4	ctg140	1111838	L2	C/C→T/C	transition	Contig65:1111838	Chr01:113459868	upstream_gene_variant	OF27603	LTR;Unknown			GTTAGCGGTCATTAGGCAGAT	TACGAATACCAGGCAGCAGA	Yes
SNP5	ctg55	1940655	L2	C/C→T/C	transition	Contig89:1940655	Chr01:188625207	intergenic_region	OF19816-OF19817	LTR;Unknown			TGGAATCACGGAAGTGCTAT	TTTACAAGGCGTTGGAAGGT	Yes
SNP6	ctg47	2409080	L2	C/C→T/C	transition	Contig46:2409080	Chr02:18617795	intergenic_region	OF12699-OF12700	Unknown;LTR			GTGGTGGACACTTAGGAGGC	GTGGCAGTCTTAATGGTAGTTTGG	Yes
SNP7	ctg24	5025580	L2	C/C→T/C	transition	Contig13:5025580	Chr05:75502528	intergenic_region	OF01265-OF01266	Unknown;LTR			GGAATACTAGGAGCAGCACA	TCATTAAGTTAAGGCAACCAG	Yes
SNP8	ctg22	1210571	L2	T/T→C/T	transition	Contig48:1210571	Chr08:1240848	downstream_gene_variant	OF00916	Unknown;LTR;MITE;TIR			GCTGCGATTACTCCATTTCT	CAAGAGTCAAAGACCCTCCA	Yes
SNP9	scaffold00037	297379	L3	G/G→A/G	transition	Contig89:109060	Chr01:186793612	intergenic	upstream of OF19754-RA	Gypsy			ATTATTCACCTCGCACTTCA	TGTCGGCTCTACTTCCTTGT	Yes
SNP10	scaffold00097	1956592	L3	C/C→T/C	transition	Contig20:3719045	Chr01:197987001	intergenic	upstream of OF09672-RA	MITE			CAAAACGCAAACTAATGGAT	AGAGGGAAGAAACGAAGAGC	Yes
SNP11	ctg33	6744235	L3	G/G→A/G	transition	Contig4:6744235	Chr02:88723859	downstream_gene_variant	OF02705	Unknown;MITE			CGTGGATAGAGTTCTTGTGG	AGGACCTACTGGGATCGTTG	Yes
SNP12	ctg57	3268213	L3	G/G→A/G	transition	Contig50:3268213	Chr02:52359621	upstream_gene_variant	OF14727	Unknown;LINE			ATTTACTGACAGCCATCCAC	TTCCCAATTTATAGGCAAGA	Yes
SNP13	ctg33	3838174	L3	T/T→T/C	transition	Contig4:3838174	Chr02:91629920	missense_variant	OF02583	MITE;Unknown;LINE	913A>G	Thr305Ala	TTTGGACAAGGCATGAATAA	ACTGACCGAGAATGGAACTG	Yes
SNP14	ctg21	8888283	L3	T/T→A/T	transversion	Contig8:8888283	Chr05:5090122	intergenic_region	OF05869-OF05870	LINE;Unknown;MITE;LTR			TGGCTGAATGTAATGGTTGT	TGTGGCTAGTTGAGTAAGGATA	Yes
SNP15	scaffold00111	521320	L3	C/C→T/C	transition	Contig153:561577	Chr06:19291593	intergenic	downstream of OF22190-RA	Copia			ATCCCCTTCATTCATTCTTA	CAATTTTGCCCATCTATCTT	Yes
SNP16	ctg7	2626720	L3	T/T→T/C	transition	Contig17:2626720	Chr08:24813713	intergenic	upstream of OF03697-RA	-			TTCCATTGCACCATGTCGTT	GGCTACCTCCCTGTGATTTT	No
SNP17	ctg188	130513	L3	G/G→A/G	transition	Contig201:130513	Chr08:53157076	intergenic_region	OF25716-OF25717	Unknown;LTR			GTGATAAGTTGATTTGGCTTGA	GCGACGGACTACCTCTGGAC	No
SNP18	scaffold00032	965941	L4	C/C→C/G	transversion	Contig40:4460973	Chr02:41645438	intergenic	upstream of OF02279-RA	MITE;SSR			CATCCATTTATTACATTTTCGTC	ATCAGGTTTCCTGGTTTAGGT	Yes
SNP19	ctg6	7923141	L4	C/C→T/C	transition	Contig3:7923141	Chr02:62995379	downstream_gene_variant	OF26199	LTR			GAAGGTTCTTGGTCGTGGCG	TCGTCGAAGCGGATAGTCGT	Yes
SNP20	ctg26	1670273	L4	G/G→T/G	transversion	Contig10:1670273	Chr03:4582124	upstream_gene_variant	OF16670	Unknown;LTR			TGCTCGTAATGAGGGTAGTAATC	TGACGCACCACCTATCGTAG	Yes
SNP21	ctg26	8662633	L4	C/C→C/T	transition	Contig10:8662633	Chr03:11574484	intergenic_region	OF16953-OF16954	MITE;Unknown			TCATCATCACTCTTTCCCTTGT	CTCAGCATTTCTGCCAGTTT	Yes
SNP22	ctg4	9216398	L4	G/G→A/G	transition	Contig9:9216398	Chr04:44929002	downstream_gene_variant	OF22015	Unknown			TGCAAAGTATGGGATCAAGT	AAGGCTCAAACAACCTCTAA	Yes
SNP23	ctg32	2264054	L4	C/C→T/C	transition	Contig18:2264054	Chr04:76187765	intergenic	upstream of OF19966-RA	LINE			AGTTAGAGCCAGCCTTAGTA	GAGAATGTTCTTGGGTAGTG	Yes
SNP24	ctg16	10461315	L4	G/G→A/G	transition	Contig5:10461315	Chr05:29571358	gene intron	OF16216-RA	hAT;Copia;Gypsy	-		GTGGTCCGACTAAGAAATGG	TCCTGGAGCAAGTCAAGAAC	Yes
SNP25	scaffold00116	140833	L5	G/G→C/G	transversion	Contig72:973917	Chr01:172001037	intergenic	downstream of OF20788-RA	SSR;Gypsy			TTCCATCTTTTCTTTCTCC	TGTTCTACTTTTACCCTTT	Yes
SNP26	ctg95	971765	L5	C/C→T/C	transition	Contig130:971765	Chr01:97368969	downstream_gene_variant	OF03199	LTR;Unknown;MITE			GGATGAGCCCTATTATTAGATG	AAGTGGGAGACCCTTATTTC	Yes
SNP27	ctg122	456042	L5	G/G→A/G	transition	Contig108:456042	Chr04:87257837	intron_variant	OF21626	Unknown;TIR			GCCGAGATGGTTCGCTTACT	GGGATGCGTTGATAGCAGAT	Yes
SNP28	scaffold00025	5257329	L6	G/G→A/G	transition	Contig63:177084	Chr01:90838071	intergenic	upstream of OF21124-RA	Gypsy;Copia			GCTTGCTCAACAATCAGTCA	GGTCCCATTTCAATCAACAT	Yes
SNP29	ctg33	3408423	L6	A/A→A/G	transition	Contig4:3408423	Chr02:92059671	intergenic	upstream of OF02567-RA	MITE;LINE			ATCTATCGCTAATATCTACTGC	ACTAAGCCTACGAGACAAAA	Yes
SNP30	ctg4	5272773	L6	C/C→T/C	transition	Contig9:5272773	Chr04:48872627	intergenic	upstream of OF21926-RA	SSR;Copia;Gypsy			CCATCCATCAACAGCACCCT	GAAGCAAGCCAGTGGTCTCC	Yes
SNP31	ctg5	4653317	L6	C/C→T/C	transition	Contig24:4653317	Chr04:80922801	downstream_gene_variant	OF07911	LTR;SSR			TGATGTATCTTATTAGCGTAGTCC	AAAGTTTGGCTGCTTGTGAA	Yes
SNP32	ctg8	1928535	L7	C/C→T/C	transition	Contig11:1928535	Chr01:184046197	intergenic_region	OF09156-OF09157	LTR			AGAACCAACCGCTTACAATA	GACGCAACTCACAAACTAAA	Yes
SNP33	ctg6	18763628	L7	C/C→C/G	transversion	Contig3:18763628	Chr02:73835866	intergenic_region	OF26667-OF26668	Unknown;SSR			ATTCTCCATTCCATCTTCCCTGTA	CGCCCATTGTCATTCCTACC	Yes
SNP34	ctg1	31090272	L7	G/G→A/G	transition	Contig1:31090272	Chr03:74029051	intergenic_region	OF18936-OF18937	LTR;Unknown;SINE			CATAGTTTGAGTCTTGCTGCTT	AGGCTTCTTCCCTTCCATAA	Yes
SNP35	ctg66	2610609	L7	C/C→A/C	transversion	Contig73:2610609	Chr04:34431097	intergenic_region	OF12142-OF12143	LTR			TTTTCGTGTAGCCATCTGCT	AATCCTCATGTTTGCCGTCT	Yes
SNP36	gi_480357623_gb_KB847028.1_	442104	L7	A/A→A/G	transition	Contig41:1848110	Chr05:56547814	intergenic	upstream of OF15442-RA	LINE;Copia			CCCCGACTCGTCCTTGCTAA	CCATTCGTGGATGCCTTTGT	Yes
SNP37	ctg77	2505300	L8	G/G→T/G	transversion	Contig70:2505300	Chr01:101162441	intergenic_region	OF23696-OF23697	Unknown;LTR			TCGTAAGAAGCACCAAGATG	CGTGGGAGACTCCAAGTAAG	Yes
SNP38	ctg94	966567	L8	G/G→A/G	transition	Contig123:966567	Chr02:98986426	intergenic_region	OF08401-OF08402	Unknown;LINE			TCATCCCATCCCTCTATTTC	TTCCCAACAAGGTATTGTAAGT	Yes
SNP39	gi_480357743_gb_KB846908.1_	1082838	L8	C/C→T/C	transition	Contig86:731671	Chr02:47941564	intergenic	upstream of OF06931-RA	MITE;SSR			ATTGTGGGCTCAGTTCGTTT	TCGGTCAGTTTCGGTTTGTA	Yes
SNP40	gi_478773009_gb_AQOG01055810.1_	5512	L8	T/T→T/C	transition	Contig14:2324936	Chr04:60900546	gene intron	OF14194-RA	LINE			GGCGAGTTGGCTAAAGTGGT	TCTTGCCCTCCCTGATTTCC	Yes
SNP41	gi_480357796_gb_KB846855.1_	2152201	L8	C/C→T/C	transition	Contig18:5164126	Chr04:73287693	gene intron	OF20131-RA	Copia			TCAATCACCCTGCTCCTCTA	CTATTCAGCCCAATCTTTCT	Yes
SNP42	gi_480357833_gb_KB846818.1_	166772	L8	T/T→A/T	transversion	Contig5:4433926	Chr05:23543969	intergenic	upstream of OF15916-RA	Gypsy			TGGAGGATAGCCGTTCAA	GCCTACCAGCAGGTTTCG	Yes
SNP43	gi_480357824_gb_KB846827.1_	597866	L8	C/C→T/C	transition	Contig8:9998537	Chr05:3979868	intergenic	upstream of OF05946-RA	SSR			GTCAGATGGCCTTTCTTTGC	AATCGGGTGTTAGATGGGTG	Yes
SNP44	ctg43	1982284	L8	A/A→A/T	transversion	Contig69:1982284	Chr07:45325671	intergenic	upstream of OF22716-RA and OF22715-RA	MITE			TCCGTTAATTCACATCCAAT	TAAAGCATCCATACTTCCCT	Yes
SNP45	ctg119	985693	L8	A/A→A/G	transition	Contig150:985693	Chr07:22866564	intergenic_region	OF09054-OF09055	LTR			GTTTGATTTACAAGATGGGATC	CCAACTGGTCTAGGGTTAGG	Yes

## Sheet: Table S9
Table S9 Number of SNP and mutation rate of lotus chromosomes
Chr.	Base mutations	Length (bp)	Mutation rate（×10-9/site/generation）
1	11	162074515	11.3
2	10	91153179	18.3
3	3	85475026	5.9
4	9	72140841	20.8
5	6	67133090	14.9
6	1	55887664	3
7	2	45967345	7.3
8	1	47155646	3.5

## Sheet: Table S10 
Table S10 Summary of SNP and Indels in wild lotus accessions
Chromosome	SNP		Indel
LG01	1166789	0.278753	213973	0.297992
LG02	569268	0.136002	89967	0.125294
LG03	604028	0.144306	108952	0.151733
LG04	463327	0.110692	70304	0.0979096
LG05	401777	0.095987	68893	0.0959446
LG06	381107	0.0910488	60572	0.0843562
LG07	278644	0.0665698	52099	0.0725562
LG08	288638	0.0689574	48585	0.0676624
Unanchored Contigs	32165	0.00768442	4705	0.00655247
Total	4185743	/	718050	/

[truncated: 5 more sheets: Table S11, Table S12, Table S13, Table S14, Table S15]
